# Supplementary material for: Serum Abnormal Metabolites for Evaluating Therapeutic Response and Prognosis of Patients With Multiple Myeloma
Source: Front Oncol. 2022 Feb 28;12:808290. doi: 10.3389/fonc.2022.808290 (PMC8919723; doi:10.3389/fonc.2022.808290)
Supplement: Supplementary file 1 [file DataSheet_1.zip]

Archive with 14 entries (14 files):
- Data Sheet 1/Figure S1.tif
- Data Sheet 1/Figure S10.tif
- Data Sheet 1/Figure S11.tif
- Data Sheet 1/Figure S12.tif
- Data Sheet 1/Figure S2.tif
- Data Sheet 1/Figure S3.tif
- Data Sheet 1/Figure S4.tif
- Data Sheet 1/Figure S5.tif
- Data Sheet 1/Figure S6.tiff
- Data Sheet 1/Figure S7.tiff
- Data Sheet 1/Figure S8.tiff
- Data Sheet 1/Figure S9.tif
- Data Sheet 1/Illustrations of supplementary tables and figures 20220118.docx
- Data Sheet 1/Table S1.docx
